# Supplementary material for: Enzyme-free release of adhered cells from standard culture dishes using intermittent ultrasonic traveling waves
Source: Commun Biol. 2019 Oct 29;2:393. doi: 10.1038/s42003-019-0638-5 (PMC6820801; doi:10.1038/s42003-019-0638-5)
Supplement: Supplementary file 3 — Supplementary Data 1 [file 42003_2019_638_MOESM3_ESM.xlsx]

## Sheet: Figure 2a
Fig. 2a	EA	E2A	E3A	Cont
	4.35	7.3	5.2	7.85
	4.95	7.8	5.9	8.15
	4.1	7.75	5.9	7.2
	4.1	7.45	5.5	8.3

## Sheet: Figure 2b
Fig. 2b	Rid	0.5	0.75	0.875	0.9375	1
	Proposed method	3.7	4.8	4.8	4.3	3
		3.1	4.9	5	3.8	3.6
		2.9	4.7	5.5	4	4.3
		3.3	4.8	4.9	4.1	3.9
	Trypsinization	3.2	5.2	5	5.3	5.3
		3.3	4.7	5.6	5.3	5.7
		3.4	4.4	5.7	5.1	5.5
		3.6	4.6	4.4	5.2	4.8

## Sheet: Figure 2c
Fig. 2c	h	Proposed	Trypsinization
	24	15.375	15
		16.875	14.625
		15	13.875
		16	13.375
	48	27.75	19
		28	19.75
		24	22.25
		30.75	23.25

## Sheet: Figure 2d
Fig. 2d	Proposed	Trypsin
	10.5	2.5
	8.5	1.5
	12	1
	7	2

## Sheet: Figure 3b,c
Fig. 3b,c	LIFR	Sp	St	Ss		Integrin	Sp	St	Ss
		1.84976	1	1.51578			3.64179	1	2.25221
		1.5184	1	1.06156			3.73993	1	3.27995
		2.21532	1	1.40245			3.02911	1	5.11757
		1.5084	1	1.7889			2.82134	1	3.83664

## Sheet: Figure 3d
Fig. 3d	Proposed	Trypsinization	UV
	1241.21	1172.73	2711.52
	1816.97	1625.15	2806.06
	1713.64	1163.03	2886.67
	1606.36	1775.76	2574.24

## Sheet: Figure 4c
Fig. 4c	Ri	0.875	1
		417.678	607.874
		624.807	1091.11
		603.674	933.904
		703.056	646.798
		519.848	785.814
		587.55	718.672
		504.768	532.818
		439.823	956.258

## Sheet: Figure 6a
Fig. 6a	Distance(mm)	-16	-14	-12	-10	-8	-6	-4	-2	0	2	4	6	8	10	12	14	16
		-6.77966	61.0169	50.8475	-135.593	27.1186	31.641	95.706	160.241	4.09	133.735	94.479	13.5593	-6.77966	-88.1356	13.5593	-16.9492	-30.5085
		-6.77966	57.6271	57.6271	-118.644	13.5593	27.635	87.526	150.602	3.658	161.446	90.798	10.1695	-3.38983	-84.7458	11.8644	-15.2542	-33.8983
		-6.77966	54.2373	47.4576	-132.203	11.8644	19.42	65.44	155.422	2.587	154.217	106.339	1.69492	-5.08475	-94.9153	10.1695	-27.1186	-30.5085
		-3.38983	50.8475	67.7966	-128.814	8.47458	33.839	103.067	151.807	1.636	113.253	92.434	-6.77966	-10.1695	-88.1356	8.47458	-1.69492	-32.2034
		-10.1695	61.0169	30.5085	-149.153	27.1186	23.718	81.8	162.651	3.658	189.157	83.436	16.9492	-13.5593	-91.5254	-15.2542	6.77966	-32.2034
		-8.47458	57.6271	16.9492	-132.203	23.7288	29.572	94.07	144.578	4.908	143.373	78.528	18.6441	-20.339	-84.7458	-16.9492	8.47458	-33.8983
		-3.38983	54.2373	40.678	-128.814	11.8644	15.327	85.072	150.602	5.955	169.88	88.344	20.339	-10.1695	-94.9153	13.5593	8.47458	-30.5085
		1.69492	54.2373	67.7966	-118.644	6.77966	21.424	89.162	165.06	9.145	181.928	47.444	15.2542	-10.1695	-84.7458	6.77966	13.5593	-32.2034
		0	61.0169	50.8475	-122.034	-3.38983	16.837	91.616	166.265	4.171	190.361	80.164	16.9492	-5.08475	-81.3559	16.9492	13.5593	-33.8983
		0	61.0169	61.0169	-128.814	-1.69492	28.822	96.524	168.675	3.47	184.337	104.703	3.38983	-33.8983	-94.9153	33.8983	30.5085	-33.8983
		0	64.4068	50.8475	-122.034	-6.77966	29.533	90.798	160.241	6.745	161.446	112.065	16.9492	-13.5593	-94.9153	37.2881	37.2881	-33.8983
		-3.38983	67.7966	30.5085	-122.034	-3.38983	41.367	99.796	171.084	7.407	155.422	114.519	27.1186	-10.1695	-88.1356	30.5085	33.8983	-33.8983
		6.77966	57.6271	18.6441	-125.424	-11.8644	35.185	68.712	143.373	3.373	159.036	117.791	27.1186	-27.1186	-81.3559	37.2881	30.5085	-30.5085
		3.38983	54.2373	37.2881	-142.373	-10.1695	18.347	98.16	144.578	3.373	168.675	101.431	23.7288	-27.1186	-88.1356	33.8983	27.1186	-30.5085
		10.1695	57.6271	57.6271	-132.203	-10.1695	27.264	70.348	174.699	3.373	156.627	101.431	16.9492	-16.9492	-88.1356	37.2881	33.8983	-30.5085
		8.47458	61.0169	64.4068	-125.424	-15.2542	34.928	94.07	136.145	7.407	134.94	98.16	13.5593	-13.5593	-91.5254	33.8983	16.9492	-33.8983
		1.69492	67.7966	54.2373	-128.814	-16.9492	25.227	90.798	146.988	9.85	156.627	89.162	11.8644	-16.9492	-94.9153	27.1186	16.9492	-33.8983
		1.69492	61.0169	33.8983	-132.203	-27.1186	29.814	71.984	162.651	7.407	173.494	88.344	5.08475	-13.5593	-91.5254	13.5593	15.2542	-33.8983
		-10.1695	57.6271	20.339	-125.424	-33.8983	35.521	92.434	146.988	11.452	100	90.798	6.77966	-6.77966	-84.7458	13.5593	11.8644	-37.2881
		-10.1695	57.6271	33.8983	-125.424	-40.678	23.718	111.247	157.831	6.595	231.325	107.157	0	-13.5593	-84.7458	16.9492	6.77966	-37.2881
		-6.77966	61.0169	44.0678	-132.203	-44.0678	25.441	82.618	131.325	11.712	98.795	112.065	20.339	-6.77966	-81.3559	16.9492	-10.1695	-37.2881
		-8.47458	61.0169	61.0169	-135.593	-40.678	29.8	91.616	100	6.745	97.59	119.427	20.339	-1.69492	-81.3559	20.339	-10.1695	-33.8983
		-6.77966	47.4576	67.7966	-128.814	-40.678	10.199	91.616	144.578	4.976	189.157	123.517	23.7288	-5.08475	-91.5254	6.77966	-6.77966	-30.5085
		-3.38983	54.2373	61.0169	-142.373	-30.5085	12.493	102.249	138.554	3.88	189.157	127.607	6.77966	-5.08475	-94.9153	-3.38983	15.2542	-33.8983
		0	57.6271	54.2373	-132.203	-3.38983	24.558	89.162	134.94	9.145	204.819	89.98	10.1695	-13.5593	-91.5254	11.8644	13.5593	-30.5085
		-1.69492	64.4068	33.8983	-128.814	23.7288	13.034	106.339	122.892	8.342	184.337	112.065	25.4237	-13.5593	-91.5254	16.9492	10.1695	-30.5085
		1.69492	64.4068	23.7288	-132.203	16.9492	22.463	90.798	137.349	11.452	184.337	115.337	27.1186	-10.1695	-88.1356	20.339	-10.1695	-28.8136
		1.69492	61.0169	47.4576	-128.814	20.339	25.099	99.796	133.735	9.145	167.47	114.519	8.47458	-6.77966	-84.7458	27.1186	-13.5593	-30.5085
		3.38983	61.0169	50.8475	-115.254	0	22.806	99.796	120.482	8.54	144.578	80.164	23.7288	-13.5593	-81.3559	30.5085	-3.38983	-33.8983
		-8.47458	57.6271	67.7966	-132.203	-6.77966	9.174	108.793	131.325	6.745	91.566	88.344	30.5085	-11.8644	-84.7458	27.1186	16.9492	-37.2881
		-6.77966	67.7966	64.4068	-128.814	-13.5593	18.219	106.339	121.687	9.035	181.928	114.519	20.339	-13.5593	-84.7458	-6.77966	20.339	-33.8983
		-8.47458	61.0169	57.6271	-128.814	-10.1695	14.544	97.342	120.482	9.145	166.265	90.798	6.77966	-16.9492	-94.9153	-10.1695	20.339	-30.5085
		-8.47458	50.8475	54.2373	-128.814	-27.1186	15.627	98.978	146.988	8.221	172.289	85.89	1.69492	-16.9492	-88.1356	-6.77966	30.5085	-30.5085
		0	54.2373	37.2881	-132.203	-23.7288	18.462	104.703	128.916	7.542	165.06	94.888	3.38983	-8.47458	-94.9153	1.69492	33.8983	-30.5085
		-6.77966	57.6271	30.5085	-128.814	-16.9492	9.231	109.611	150.602	8.81	186.747	106.339	15.2542	-15.2542	-88.1356	20.339	-13.5593	-33.8983
		-6.77966	57.6271	44.0678	-125.424	10.1695	21.424	94.07	179.518	8.18	166.265	99.796	16.9492	-13.5593	-94.9153	16.9492	-1.69492	-33.8983
		0	50.8475	57.6271	-128.814	-23.7288	12.807	83.436	157.831	9.035	156.627	96.524	16.9492	-10.1695	-84.7458	15.2542	6.77966	-33.8983
		3.38983	64.4068	61.0169	-128.814	-23.7288	6.154	104.703	151.807	7.407	92.771	69.53	8.47458	-1.69492	-84.7458	15.2542	10.1695	-30.5085
		1.69492	64.4068	30.5085	-135.593	-30.5085	6.154	99.796	134.94	6.595	181.928	75.256	-6.77966	-6.77966	-91.5254	13.5593	11.8644	-30.5085
		0	54.2373	20.339	-132.203	-33.8983	13.818	80.982	162.651	6.595	210.843	87.526	0	-13.5593	-84.7458	15.2542	25.4237	-30.5085
		3.38983	50.8475	54.2373	-128.814	-37.2881	12.308	80.982	149.398	7.362	168.675	93.252	3.38983	-20.339	-88.1356	37.2881	18.6441	-37.2881
		-6.77966	57.6271	50.8475	-122.034	-47.4576	6.154	96.524	155.422	8.221	183.133	98.16	16.9492	-16.9492	-94.9153	33.8983	37.2881	-33.8983
		-3.38983	54.2373	30.5085	-132.203	-33.8983	3.077	95.706	154.217	6.544	195.181	103.067	16.9492	-10.1695	-91.5254	23.7288	25.4237	-33.8983
		-10.1695	61.0169	20.339	-128.814	-20.339	15.385	94.888	153.012	6.745	113.253	53.17	16.9492	-5.08475	-88.1356	13.5593	-6.77966	-33.8983
		-6.77966	61.0169	40.678	-132.203	-37.2881	16.671	90.798	122.892	8.18	203.614	85.072	0	-23.7288	-84.7458	20.339	16.9492	-28.8136
		0	61.0169	67.7966	-122.034	-50.8475	12.308	84.254	174.699	8.342	161.446	81.8	23.7288	-15.2542	-84.7458	33.8983	13.5593	-33.8983
		0	67.7966	37.2881	-125.424	-50.8475	9.957	89.162	91.566	6.595	191.566	82.618	27.1186	-3.38983	-88.1356	33.8983	15.2542	-32.2034
		-3.38983	64.4068	20.339	-128.814	13.5593	18.462	85.89	114.056	4.09	185.542	98.16	5.08475	-8.47458	-91.5254	15.2542	-10.1695	-33.8983
		-6.77966	67.7966	33.8983	-122.034	-30.5085	8.963	76.892	220.482	6.595	218.072	99.796	3.38983	-16.9492	-81.3559	28.8136	13.5593	-30.5085
		0	61.0169	47.4576	-125.424	-44.0678	4.587	89.162	104.819	5.784	200	120.245	16.9492	-13.5593	-84.7458	-6.77966	16.9492	-30.5085

## Sheet: Figure 6b
Fig. 6b	Tickness	1	0.6	Trypsinization
		8.4	1.3	7.8
		7.7	1.7	7.8
		7.1	2.2	8.5
		8.5	1.5	7.4

## Sheet: Figure 6e
Fig. 6e	mm	0	1	2	3	4	5	cont
		26991.2	30731.1	128384	199931	133550	118681	1.43304e+06
		25440.3	31219.8	32043.6	57380.5	140853	74288.7	1.51707e+06
		37856.1	36012.1	35042.1	36068.3	55431.5	64830.9	1.63975e+06
		28688.4	35728.7	32298.5	32271.5	33651.5	163117	1.59935e+06
		26028.7	35979.1	50966.1	51679.7	98648.8	151112	1.49224e+06
		40655.9	40778.8	35998.6	39482	68258.8	77807.4	1.17789e+06
		42075.7	38353.1	54629.4	51506.5	75302.9	81835	1.43515e+06
		26114.2	25956	72254.3	133696	180557	135651	1.67547e+06

[truncated: 5 more sheets: Figure 6f, Figure 7a, Figure 7b, Figure 7c, Figure 7e]
